# Supplementary material for: Determination of Luteolin and Apigenin in Herbal Teas by Online In-Tube Solid-Phase Microextraction Coupled with LC–MS/MS
Source: Foods. 2024 May 28;13(11):1687. doi: 10.3390/foods13111687 (PMC11172017; doi:10.3390/foods13111687)
Supplement: Supplementary file 1 [file foods-13-01687-s001.zip]

Archive with 1 entries (1 files):
- foods-3025450-supplementary.pdf
